# Supplementary material for: Tumorspheres as In Vitro Model for Identifying Predictive Chemoresistance and Tumor Aggressiveness Biomarkers in Breast and Colorectal Cancer
Source: Biology (Basel). 2024 Sep 15;13(9):724. doi: 10.3390/biology13090724 (PMC11429065; doi:10.3390/biology13090724)
Supplement: Supplementary file 1 [file biology-13-00724-s001.zip]

Archive with 1 entries (1 files):
- biology-3164594-supplementary.pdf
